# Supplementary material for: Comparative Lipidomic Analyses Reveal Different Protections in Preterm and Term Breast Milk for Infants
Source: Front Pediatr. 2020 Oct 20;8:590. doi: 10.3389/fped.2020.00590 (PMC7606384; doi:10.3389/fped.2020.00590)
Supplement: Supplementary Table 1 — List of the significantly different lipids. [file Table_1.xlsx]

## Sheet: Sheet1
Name	Preterm	Term	VIP	P-value	Fold change
TG(22:1/22:1/22:1)	0.000196636	0.000356514	1.36164	0.00373592	0.551553
TG(22:0/22:3/22:2)	0.000149231	0.000231614	1.29977	0.00375779	0.644308
TG(21:0/22:1/22:2)	6.95148e-06	1.31767e-05	1.42385	0.00117745	0.527557
TG(20:4/22:1/22:2)	0.00021465	0.000286411	1.10383	0.03126	0.74945
TG(20:4/20:4/20:5)	1.38903e-05	9.94666e-06	1.20995	0.0145897	1.39648
TG(20:3/22:4/22:4)	1.00909e-05	2.05045e-05	1.40409	0.00132721	0.492132
TG(20:3/20:3/20:3)	0.000136616	0.000169411	1.07242	0.0307395	0.806419
TG(20:2/22:0/22:0)	8.83654e-07	1.5277e-06	1.40346	0.00275049	0.578422
TG(20:2/21:0/22:3)	2.90491e-05	3.87812e-05	1.13464	0.0186844	0.749051
TG(20:1/21:0/22:1)	1.04032e-05	1.80965e-05	1.28111	0.00731455	0.574873
TG(20:1/20:2/21:0)	0.000121568	0.000142664	1.00688	0.0454988	0.852132
TG(20:1/20:1/20:3)	5.3131e-06	8.60194e-06	1.45816	0.000925138	0.617663
TG(20:0/22:1/22:1)	0.000274461	0.000443343	1.29146	0.00767171	0.61907
TG(19:0/22:1/22:2)	1.15848e-05	2.06219e-05	1.39833	0.00178339	0.561774
TG(18:3/18:3/18:3)	7.30995e-05	4.85423e-05	1.11645	0.0362936	1.50589
TG(18:2/20:4/20:4)	1.74887e-05	1.35603e-05	1.05729	0.0368799	1.2897
TG(18:2/18:3/18:3)	0.000340305	0.000202535	1.59894	0.000432043	1.68023
TG(18:2/18:2/20:5)	0.000733971	0.000522065	1.48277	0.000718327	1.4059
TG(18:2/18:2/18:3)	0.00550805	0.00353989	1.6259	0.000139788	1.55599
TG(18:2/18:2/18:2)	0.0217458	0.016666	1.64307	5.82604e-05	1.3048
TG(18:1/20:1/22:4)	6.82831e-06	1.08193e-05	1.24019	0.00145682	0.631123
TG(18:1/18:1/22:0)	0.00691567	0.00642125	1.06013	0.0432086	1.077
TG(18:1/18:1/20:1)	0.00501742	0.00443408	1.47695	0.00158767	1.13156
TG(18:1/18:1/18:3)	0.0299914	0.0263912	1.6423	4.08878e-05	1.13642
TG(18:1/16:0/18:1)	0.0553902	0.0522767	1.31785	0.00964068	1.05956
TG(18:0/21:0/22:1)	6.88781e-06	1.03227e-05	1.14835	0.0171559	0.667251
TG(18:0/18:0/21:0)	4.43456e-05	5.45287e-05	1.09153	0.0299115	0.813252
TG(18:0/18:0/20:1)	1.46119e-05	1.93393e-05	1.15721	0.0185575	0.755553
TG(17:1/17:2/17:2)	0.000104437	9.03413e-05	1.36281	0.00484578	1.15602
TG(17:1/17:1/21:0)	0.000152251	0.000188886	1.37762	0.00290816	0.806045
TG(17:1/17:1/19:0)	0.000253649	0.00031972	1.50106	0.000473077	0.793347
TG(17:0/20:2/22:4)	7.75131e-06	6.03945e-06	1.16523	0.0353427	1.28345
TG(17:0/18:1/22:6)	1.46711e-05	1.75698e-05	1.15732	0.0263646	0.835018
TG(17:0/18:1/18:1)	5.09145e-05	6.19825e-05	1.05423	0.0272838	0.821433
TG(17:0/17:1/17:1)	0.000990704	0.00116221	1.27605	0.00838963	0.852435
TG(17:0/17:0/19:0)	2.40246e-05	3.16206e-05	1.39427	0.00275406	0.759777
TG(17:0/17:0/17:1)	0.000176003	0.000206451	1.13814	0.0206736	0.852519
TG(17:0/17:0/17:0)	7.53751e-05	9.83863e-05	1.46675	0.00146695	0.766114
TG(16:1/18:3/20:4)	0.000544394	0.000456442	1.29121	0.00761457	1.19269
TG(16:1/18:2/18:2)	0.0164788	0.012704	1.58393	0.000110253	1.29713
TG(16:1/18:1/18:2)	0.0370396	0.0318516	1.58537	0.000155455	1.16288
TG(16:1/18:0/22:1)	6.50536e-06	1.24036e-05	1.07957	0.0153164	0.524473
TG(16:1/16:1/20:4)	0.00345663	0.00246695	1.64314	4.09498e-05	1.40118
TG(16:0/18:1/22:1)	0.00681384	0.00611046	1.53649	0.000337332	1.11511
TG(16:0/18:1/20:1)	0.0173391	0.0164195	1.42552	0.00218867	1.05601
TG(16:0/18:1/19:0)	6.5707e-05	7.73124e-05	1.36532	0.00245942	0.84989
TG(16:0/18:1/18:2)	0.0506061	0.0463346	1.45067	0.00245167	1.09219
TG(16:0/18:0/18:0)	0.00246335	0.00314097	1.24707	0.0108709	0.784263
TG(16:0/17:1/20:2)	0.00026425	0.000294885	1.12245	0.0219547	0.896111
TG(16:0/17:0/20:1)	0.000220185	0.00025452	1.28933	0.0062777	0.865101
TG(16:0/16:1/16:1)	1.89799e-05	2.42825e-05	1.18461	0.0130989	0.781629
TG(16:0/16:0/18:3)	2.74301e-05	3.3855e-05	1.53144	0.000352698	0.810221
TG(16:0/16:0/16:0)	0.00102599	0.00126948	1.4019	0.0019752	0.808191
TG(14:1/16:1/16:1)	0.0165359	0.0148376	1.30165	0.0045987	1.11446
TG(14:0/16:1/18:1)	0.0155542	0.0169512	1.26048	0.0156391	0.917582
TG(14:0/16:0/18:1)	0.00860682	0.00972276	1.1994	0.0158646	0.885224
TG(14:0/16:0/16:0)	0.0002281	0.000314764	1.52879	0.000102201	0.72467
TG(12:0/16:0/18:0)	0.00174576	0.00226613	1.499	0.000963483	0.770369
TG(12:0/12:0/18:1)	0.0182412	0.0205327	1.21627	0.0210334	0.888396
TG(12:0/12:0/16:0)	0.00862115	0.0109446	1.41524	0.00378183	0.787707
Sphingosine(18:0)	4.8515e-06	8.47416e-06	1.41194	0.00346547	0.572505
SM(d18:1/18:1)	1.10182e-05	1.30164e-05	1.18063	0.0241303	0.846487
SM(d16:1/26:1)	0.00021826	0.000152651	1.17687	0.0314988	1.4298
SM(d16:0/26:1)	9.45402e-06	1.81175e-05	1.01983	0.0420743	0.521817
SM(d15:0/24:0)	1.05162e-05	9.11302e-06	1.15979	0.0210065	1.15397
SM(d15:0/20:0)	7.81324e-06	9.92859e-06	1.57356	7.48258e-05	0.786943
SM(d15:0/18:1)	0.000150959	0.000179133	1.19882	0.0228356	0.842721
SM(d14:1/24:1)	0.000214757	0.00024826	1.41259	0.00160136	0.865047
SM(d14:0/24:1)	8.47202e-06	1.02157e-05	1.00885	0.0488368	0.829316
SM(d14:0/18:1)	5.9739e-05	5.46971e-05	1.02963	0.0311982	1.09218
SM(d14:0/18:0)	5.69439e-05	4.78668e-05	1.17391	0.0101669	1.18963
PS(22:5/18:0)	5.5285e-05	6.9385e-05	1.1887	0.0185443	0.796786
PS(22:5/16:1)	1.68091e-06	1.28487e-06	1.41597	0.00222835	1.30823
PS(22:5/16:0)	5.62954e-06	6.69912e-06	1.01024	0.0492606	0.840341
PS(22:2/15:0)	3.33638e-06	4.46474e-06	1.05421	0.022574	0.747275
PS(22:2/14:0)	0.00097586	0.00110423	1.44168	0.00109107	0.883748
PS(20:0/15:1)	7.17214e-06	1.68524e-05	1.61037	0.000250386	0.425586
PS(18:0/0:0)	2.6676e-06	4.84595e-06	1.50615	0.00191795	0.55048
PS(16:0/18:2)	5.23127e-06	4.22779e-06	1.3136	0.00566719	1.23735
PI(9:0/26:2)	1.26841e-05	1.11228e-05	1.05499	0.0414364	1.14036
PI(8:0/26:2)	5.80489e-06	4.46149e-06	1.58496	0.000108249	1.30111
PI(8:0/26:1)	1.57015e-05	1.30445e-05	1.51012	0.000546439	1.20368
PI(6:0/26:2)	2.73202e-07	2.25625e-07	1.12471	0.0441184	1.21087
PI(18:0/22:6)	4.15858e-06	3.06547e-06	1.30644	0.0091708	1.35659
PI(16:1/22:2)	7.49699e-05	5.97777e-05	1.46609	0.000865779	1.25414
PI(14:1/24:4)	2.19563e-05	1.69709e-05	1.52152	0.000392618	1.29377
PI(14:1/22:2)	5.70714e-05	3.73758e-05	1.5887	4.58621e-05	1.52696
PI(10:0/26:2)	0.000103044	8.32788e-05	1.1135	0.0318924	1.23734
PG(10:0/18:1)	2.49162e-05	3.24162e-05	1.25764	0.0158373	0.768634
PE(P-18:0/22:6)	9.90662e-05	7.00258e-05	1.68098	5.75733e-06	1.41471
PE(P-18:0/20:4)	6.44513e-06	9.08082e-06	1.61472	0.000168646	0.709752
PE(P-16:0/22:6)	0.000201783	0.000146023	1.57241	0.000324988	1.38186
PE(P-16:0/22:5)	1.20013e-05	2.08918e-05	1.54546	0.00044156	0.574453
PE(P-16:0/20:4)	0.000150957	0.000109953	1.2951	0.0093207	1.37293
PE(P-16:0/18:2)	5.53088e-05	6.93754e-05	1.20264	0.00825723	0.797238
PE(P-16:0/16:0)	2.60114e-05	2.10974e-05	1.34026	0.00455645	1.23292
PE(P-16:0/0:0)	6.84849e-06	8.76792e-06	1.17446	0.0401424	0.781084
PE(8:0/26:2)	9.80808e-06	7.50189e-06	1.58736	0.000130378	1.30741
PE(26:2/14:1)	6.66583e-05	2.85389e-05	1.46079	0.025837	2.3357
PE(26:2/12:0)	0.000210843	0.0001418	1.50999	0.000663692	1.4869
PE(26:1/6:0)	2.17683e-05	1.78221e-05	1.35149	0.00443683	1.22142
PE(26:1/14:1)	6.34666e-05	3.4094e-05	1.5704	0.000433873	1.86152
PE(26:1/12:0)	0.000177292	0.000125925	1.34129	0.00845902	1.40792
PE(26:1/10:0)	0.000929803	0.000812117	1.41038	0.00565756	1.14491
PE(26:0/6:0)	2.81898e-05	2.13804e-05	1.63345	2.37242e-05	1.31849
PE(24:4/14:1)	0.000155584	0.000124151	1.26609	0.0137568	1.25318
PE(24:4/14:0)	0.000527933	0.000404407	1.36911	0.00374967	1.30545
PE(24:4/12:0)	0.000233876	0.000146003	1.47983	0.00244066	1.60185
PE(24:1/6:0)	3.5173e-06	5.12632e-06	1.05799	0.0416314	0.686126
PE(24:1/18:1)	3.21269e-06	1.72267e-06	1.32088	0.00601117	1.86495
PE(24:1/10:0)	0.000404915	0.000242691	1.71592	6.17433e-07	1.66844
PE(24:0/18:4)	1.13907e-05	9.9799e-06	1.425	0.00208698	1.14137
PE(24:0/10:0)	8.19788e-05	5.89761e-05	1.52824	0.000176509	1.39003
PE(22:6/16:1)	2.84106e-05	2.42287e-05	1.31673	0.00442165	1.1726
PE(22:6/0:0)	9.41852e-06	6.23291e-06	1.30744	0.00489923	1.5111
PE(22:5/16:1)	0.000129993	8.98846e-05	1.65643	2.8123e-05	1.44622
PE(22:4/18:3)	0.000299337	0.000227105	1.58653	0.00192972	1.31805
PE(22:2/18:4)	0.000269758	0.000178651	1.67979	7.29514e-06	1.50997
PE(22:2/16:1)	0.000247535	0.000164491	1.08857	0.0303667	1.50485
PE(22:2/14:1)	0.00052042	0.000421121	1.14952	0.0312869	1.2358
PE(22:2/12:0)	0.000225141	0.000169002	1.54105	0.000459365	1.33218
PE(22:2/0:0)	3.19934e-06	1.98935e-06	1.23646	0.013868	1.60824
PE(22:1/0:0)	2.32777e-06	6.27224e-07	1.50509	0.0136664	3.71123
PE(22:0/6:0)	2.98281e-06	5.11025e-06	1.67475	0.00043549	0.583691
PE(20:4/0:0)	5.04543e-06	3.81537e-06	1.12165	0.0261066	1.3224
PE(20:2/14:1)	2.36797e-05	1.31551e-05	1.60603	0.00457926	1.80004
PE(20:1/0:0)	1.09384e-05	6.59555e-06	1.28261	0.0121108	1.65845
PE(17:1/6:0)	1.09221e-06	6.14348e-07	1.30101	0.0285601	1.77784
PE(11:0/6:0)	9.52132e-07	5.54895e-07	1.13157	0.0227258	1.71588
PE(10:0/26:2)	3.63876e-05	2.37158e-05	1.68448	0.000275203	1.53431
PC(P-20:0/24:1)	0.000121371	0.000106918	1.30869	0.00482823	1.13518
PC(P-20:0/22:1)	4.37981e-05	3.48133e-05	1.4174	0.00149182	1.25808
PC(P-20:0/21:0)	2.92939e-05	2.36114e-05	1.4458	0.00134164	1.24066
PC(P-20:0/20:5)	1.2395e-05	9.28076e-06	1.27319	0.0157934	1.33556
PC(P-20:0/20:4)	5.89011e-05	5.17127e-05	1.14535	0.0302255	1.139
PC(P-20:0/20:1)	7.74757e-05	6.54132e-05	1.47787	0.00148043	1.1844
PC(P-20:0/20:0)	0.000147668	0.000129481	1.39242	0.00354938	1.14047
PC(P-20:0/2:0)	8.1173e-07	4.33738e-07	1.25944	0.0302939	1.87147
PC(P-20:0/18:2)	2.63191e-05	3.34275e-05	1.58396	2.60475e-05	0.787348
PC(P-20:0/18:1)	0.000130735	0.000151671	1.28791	0.00434482	0.861963
PC(P-20:0/18:0)	0.000171825	0.000148989	1.43402	0.00677081	1.15328
PC(P-20:0/17:2)	0.000120289	8.89934e-05	1.36868	0.00350738	1.35166
PC(P-20:0/17:1)	6.06159e-05	5.25271e-05	1.02514	0.0487721	1.15399
PC(P-20:0/14:1)	5.95593e-05	6.96924e-05	1.56215	0.000163043	0.854602
PC(P-16:0/18:2)	5.41399e-05	3.30835e-05	1.3357	0.00591144	1.63646
PC(O-18:1/0:0)	5.35639e-06	9.10166e-06	1.66046	0.00044843	0.588506
PC(O-16:0/0:0)	3.8249e-07	5.66847e-07	1.4959	0.000446668	0.674767
PC(8:0/26:0)	0.00200803	0.00260592	1.48288	0.00144145	0.770566
PC(7:0/26:1)	5.98145e-07	7.06429e-07	1.15317	0.0212216	0.846717
PC(6:0/26:2)	0.000118495	9.2639e-05	1.09501	0.04775	1.27911
PC(6:0/26:1)	0.000453385	0.000368039	1.35821	0.00476401	1.23189
PC(6:0/24:4)	3.92761e-06	1.94479e-06	1.16196	0.0246041	2.01955
PC(6:0/22:6)	4.92922e-07	3.60591e-07	1.10095	0.0291714	1.36698
PC(4:0/26:2)	2.73971e-06	2.31303e-06	1.11745	0.0316565	1.18447
PC(3:0/18:4)	1.56363e-06	8.43781e-07	1.32116	0.00595938	1.85313
PC(26:2/6:0)	6.98558e-06	3.3344e-06	1.51264	0.00029819	2.09501
PC(26:1/4:0)	1.86343e-06	1.24095e-06	1.40686	0.00220476	1.50161
PC(26:0/8:0)	0.000241804	0.000112631	1.0531	0.029483	2.14687
PC(22:5/16:1)	1.53022e-06	9.70095e-07	1.61761	8.36243e-05	1.57739
PC(20:5/18:4)	7.08983e-06	3.97908e-06	1.23843	0.0057647	1.78178
PC(20:0/26:0)	1.17691e-05	7.86385e-06	1.35999	0.00554618	1.49661
PC(2:0/24:0)	1.41719e-06	2.69187e-06	1.50878	0.00142045	0.526469
PC(2:0/17:1)	8.68194e-07	4.46377e-07	1.32709	0.0049512	1.94498
PC(18:4/22:6)	9.01581e-06	1.10581e-05	1.10283	0.0248101	0.815313
PC(18:3/24:4)	4.64291e-06	3.14898e-06	1.18002	0.0230799	1.47442
PC(18:3/22:6)	9.36971e-06	5.21967e-06	1.47114	0.000218238	1.79508
PC(18:2/22:6)	1.54571e-05	9.05764e-06	1.64027	8.64854e-05	1.70653
PC(18:2/18:2)	3.16746e-05	1.88029e-05	1.59484	0.000354009	1.68456
PC(18:0/22:6)	0.000105258	7.38323e-05	1.51262	0.000746671	1.42564
PC(18:0/0:0)	1.93885e-05	3.06194e-05	1.48834	0.00634689	0.633211
PC(17:2/22:6)	1.11122e-05	6.40635e-06	1.40862	0.00211902	1.73456
PC(17:0/26:1)	3.33652e-05	2.0138e-05	1.66209	0.000448166	1.65683
PC(17:0/26:0)	2.48972e-05	1.89917e-05	1.62394	5.8378e-05	1.31095
PC(17:0/22:6)	1.5536e-05	1.09724e-05	1.14591	0.0430725	1.41592
PC(16:0/22:6)	0.000132881	7.61279e-05	1.69648	9.66967e-06	1.7455
PC(16:0/18:2)	0.000173483	0.00010338	1.33223	0.0112043	1.67811
PC(16:0/0:0)	0.000137966	0.000202293	1.38973	0.0098078	0.682009
PC(15:0/26:2)	1.61762e-05	9.6317e-06	1.52825	0.0143952	1.67948
PC(15:0/26:0)	9.08539e-05	6.18886e-05	1.48829	0.000939851	1.46802
PC(15:0/20:3)	3.07088e-05	1.96716e-05	1.30395	0.0119168	1.56108
PC(14:1/26:2)	7.49877e-06	9.06972e-06	1.06246	0.0364816	0.826791
PC(14:1/24:4)	7.79234e-05	4.79878e-05	1.63517	3.04858e-05	1.62382
PC(14:1/22:6)	3.7185e-05	2.63964e-05	1.38634	0.00196492	1.40871
PC(14:1/22:2)	0.00270206	0.00175992	1.26944	0.0118435	1.53533
PC(14:0/24:4)	0.000526544	0.000370156	1.64813	1.30329e-05	1.42249
PC(14:0/22:6)	4.15888e-05	3.28823e-05	1.50154	0.000426882	1.26478
PC(14:0/22:5)	1.70427e-05	6.87143e-06	1.45047	0.000516466	2.48022
PC(14:0/16:0)	3.60374e-05	4.351e-05	1.22869	0.0165429	0.828255
PC(12:0/26:2)	0.000127231	8.02992e-05	1.1209	0.0399684	1.58446
PC(12:0/24:4)	0.000859461	0.000479913	1.55608	0.000374885	1.79087
PC(11:0/22:6)	4.40853e-06	3.15026e-06	1.25182	0.00889787	1.39942
PC(11:0/22:5)	4.236e-06	1.84932e-06	1.66179	2.67364e-05	2.29058
PC(10:0/26:2)	0.00113846	0.00049226	1.09352	0.0275059	2.31273
PC(10:0/24:4)	5.15855e-06	3.00455e-06	1.53804	0.000412366	1.71691
MG(22:4)	1.9499e-05	4.13336e-05	1.7179	3.69537e-07	0.471748
MG(18:2)	4.74745e-05	8.31168e-05	1.63621	3.97438e-05	0.571178
MG(18:1)	6.68287e-05	0.000121611	1.69839	3.23597e-07	0.54953
MG(14:0)	3.88534e-06	7.44905e-06	1.62561	0.00118578	0.521589
HexCer(d18:1/18:0)	2.19678e-05	1.92338e-05	1.1311	0.0194297	1.14215
HexCer(d18:1/16:0)	8.67274e-05	5.72774e-05	1.73611	3.6502e-08	1.51416
HexCer(d18:1/14:0)	2.85116e-06	1.67108e-06	1.50521	0.000446267	1.70618
Hex2Cer(d18:1/24:1)	8.9667e-07	3.51507e-07	1.58111	0.00296666	2.55093
DG(22:6/22:2)	4.64786e-07	9.2068e-07	1.56927	2.8894e-05	0.504829
DG(20:1/20:1)	5.96911e-05	6.98941e-05	1.41742	0.00089955	0.854022
DG(18:1/18:1)	0.00380285	0.00643064	1.67436	9.98164e-06	0.591363
DG(18:1/12:0)	0.000623169	0.00108265	1.55164	0.000486342	0.575596
DG(18:1/11:0)	2.86785e-05	4.03112e-05	1.66783	1.83293e-05	0.711428
DG(18:1/10:0)	0.000432589	0.000577927	1.12627	0.0343057	0.748519
DG(18:0/18:0)	4.21601e-05	5.76514e-05	1.65021	0.000550865	0.731294
DG(17:1/22:6)	1.41817e-05	8.97228e-06	1.39322	0.00165467	1.58061
DG(17:1/20:4)	1.71818e-05	2.26925e-05	1.40135	0.00216796	0.757159
DG(17:1/20:3)	4.52192e-06	6.14544e-06	1.36605	0.00245495	0.735817
DG(17:0/10:0)	1.24801e-06	2.04035e-06	1.44739	0.00275123	0.611668
DG(16:1/16:1)	2.08893e-05	2.85389e-05	1.44295	0.00262324	0.731959
DG(16:0/16:0)	0.00114266	0.0014108	1.59966	0.00111396	0.809936
DG(16:0/11:0)	7.26361e-06	1.26877e-05	1.46775	0.00272306	0.572495
DG(15:0/22:5)	1.68715e-05	2.57616e-05	1.26323	0.0297919	0.654912
DG(14:0/14:0)	0.000385287	0.000633657	1.52136	0.00593332	0.608037
DG(14:0/12:0)	0.000586716	0.000851993	1.34737	0.00688732	0.68864
CL(18:2/22:6/20:1/16:1)	5.6141e-06	3.18829e-06	1.33719	0.00648972	1.76085
CL(16:0/22:5/16:1/20:2)	2.48881e-06	2.13563e-06	1.23976	0.0112148	1.16537
CerP(d18:1/24:4)	4.04108e-05	2.26931e-05	1.71146	4.96389e-08	1.78075
CerP(d18:1/22:0)	5.77202e-06	8.76093e-06	1.339	0.00461307	0.658837
Cer(t18:0/24:1)	1.03187e-05	9.18686e-06	1.06468	0.0439876	1.1232
Cer(t15:1/24:0)	3.09119e-06	6.9483e-06	1.31234	0.00264793	0.444885
Cer(t14:1/24:4)	0.00021286	0.000306773	1.63373	1.49885e-05	0.693868
Cer(d18:1/22:0)	2.00552e-05	2.70284e-05	1.34416	0.0246663	0.742007
Cer(d18:1/20:0)	9.56789e-06	1.69484e-05	1.43861	0.0136444	0.564532
Cer(d18:1/18:1)	2.30507e-06	5.96518e-06	1.57852	0.0117245	0.386421
Cer(d18:1/18:0)	1.04524e-06	1.77792e-06	1.44468	0.006528	0.587904
Cer(d17:1/24:1)	7.19638e-06	8.35883e-06	1.00493	0.0476815	0.860931
Cer(d17:1/22:0)	9.72775e-07	1.92733e-06	1.53471	0.00596254	0.504728
Cer(d16:1/24:1)	5.47806e-07	8.31904e-07	1.38936	0.00193566	0.658497
CE(18:2)	2.70852e-05	3.01781e-05	1.06607	0.0316288	0.897512
CE(18:1)	1.47224e-05	2.0516e-05	1.07245	0.0380035	0.717604
Preterm, mean value of preterm group; Term, mean value of term group; VIP, variable importance in projection
